# Supplementary material for: Deceptive Body Movements Reverse Spatial Cueing in Soccer
Source: PLoS One. 2014 Aug 6;9(8):e104290. doi: 10.1371/journal.pone.0104290 (PMC4123942; doi:10.1371/journal.pone.0104290)
Supplement: Data S1 — Individual participants' data and results for Experiment 1. (XLSX) [file pone.0104290.s002.xlsx]

## Sheet: Sheet1
Pp Number	Skill_level	Gender	OL_minus4_norm	OL_minus2_norm	OL_0_norm	OL_plus2_norm	OL_minus4_decep	OL_minus2_decep	OL_0_decep	OL_plus2_decep	Age	Handedness	years_playing	hours training	Club checked	Compete_Level	other_sports_level	PL_minus4_norm	PL_minus2_norm	PL_0_norm	PL_plus2_norm	PL_minus4_decep	PL_minus2_decep	PL_0_decep	PL_plus2_decep
1	1	1	100	100	100	100	16.67	0	0	0	30	1	3	0	0	none	2	83.33	83.33	100	83.33	0	0	0	0
2	1	1	83.33	83.33	83.33	100	33.33	0	0	66.67	33	1	4	0	0	none	1	66.67	83.33	100	83.33	16.67	0	16.67	33.33
3	1	1	33.33	66.67	100	83.33	16.67	33.33	0	33.33	20	1	4	0	0	none	1	50	66.67	83.33	83.33	66.67	0	66.67	66.67
4	1	1	100	100	83.33	83.33	0	16.67	0	83.33	19	1	4	0	0	none	2	83.33	83.33	83.33	83.33	16.67	0	33.33	16.67
5	1	1	83.33	83.33	83.33	83.33	50	66.67	50	50	20	1	4	0	0	none	1	83.33	83.33	83.33	83.33	66.67	33.33	50	50
6	1	1	100	100	100	100	0	0	0	16.67	20	1	3	0	0	none	2	66.67	83.33	83.33	100	0	16.67	0	0
7	1	1	100	100	100	100	0	16.67	0	66.67	22	1	3	0	0	none	2	83.33	83.33	83.33	100	0	16.67	0	16.67
8	1	1	100	100	100	100	0	0	33.33	83.33	20	1	3	0	0	none	2	100	83.33	100	100	0	0	0	50
9	2	1	100	100	100	100	16.67	33.33	100	83.33	19	1	12	5	1	FA charter league	2	83.33	83.33	83.33	83.33	16.67	33.33	66.67	66.67
10	2	1	66.67	83.33	66.67	33.33	50	33.33	66.67	66.67	20	1	13	10	1	BUCS	3	83.33	50	83.33	66.67	50	33.33	66.67	50
11	2	1	100	100	83.33	100	0	16.67	66.67	100	21	1	14	4	1	BUCS	3	100	83.33	100	83.33	33.33	50	83.33	100
12	2	1	100	100	83.33	100	0	33.33	83.33	100	21	1	13	4	1	BUCS	2	83.33	83.33	100	100	33.33	100	83.33	100
13	2	1	100	100	83.33	100	0	33.33	33.33	50	20	1	13	4	1	BUCS	2	66.67	83.33	83.33	83.33	0	0	66.67	33.33
14	2	1	83.33	100	83.33	100	50	33.33	50	66.67	21	1	14	3	1	BUCS	3	66.67	83.33	83.33	83.33	33.33	16.67	16.67	33.33
15	2	1	100	83.33	83.33	100	33.33	0	0	66.67	19	1	15	4	1	FA charter league	3	100	83.33	83.33	83.33	33.33	16.67	66.67	50
16	2	1	83.33	100	83.33	100	33.33	33.33	83.33	100	22	1	16	4	1	FA charter league	2	83.33	100	100	100	0	66.67	83.33	83.33
17	2	1	100	100	83.33	100	16.67	50	50	50	20	1	16	2	1	BUCS	3	66.67	83.33	66.67	66.67	50	0	16.67	33.33
18	2	1	66.67	83.33	66.67	100	16.67	83.33	66.67	100	21	2	14	11	1	FA charter league	3	83.33	83.33	83.33	100	16.67	66.67	66.67	83.33
19	2	1	83.33	100	83.33	50	16.67	50	50	33.33	20	1	14	5	1	BUCS	2	66.67	83.33	66.67	83.33	50	0	33.33	50
20	2	1	66.67	83.33	83.33	100	16.67	16.67	50	66.67	18	1	13	4	1	BUCS	3	50	33.33	83.33	100	33.33	33.33	50	50
21	2	1	83.33	100	83.33	100	16.67	50	0	16.67	19	1	13	11	1	FA charter league	3	83.33	83.33	83.33	66.67	33.33	33.33	16.67	100
22	2	1	100	83.33	83.33	100	0	33.33	16.67	50	21	1	12	10	1	FA charter league	3	66.67	83.33	83.33	83.33	33.33	16.67	16.67	16.67
23	2	1	100	83.33	66.67	83.33	50	50	66.67	16.67	20	1	15	5	1	FA charter league	2	100	100	83.33	83.33	50	33.33	66.67	33.33
24	2	1	83.33	100	83.33	100	16.67	16.67	50	100	21	1	14	3	1	BUCS	3	83.33	83.33	83.33	100	16.67	16.67	100	100
25	2	1	66.67	100	100	100	33.33	16.67	0	66.67	23	1	5	2	1	Not FA charter	3	83.33	100	100	66.67	33.33	16.67	0	0
26	1	1	66.67	100	66.67	100	66.67	0	16.67	66.67	20	1	0	0	0	none	1	100	100	100	83.33	16.67	16.67	33.33	66.67
27	1	1	83.33	100	83.33	100	0	33.33	0	66.67	20	1	0	0	0	none	1	83.33	100	83.33	83.33	16.67	0	0	33.33
28	1	1	100	100	83.33	100	0	0	50	83.33	20	1	0	0	0	none	1	100	100	100	100	0	16.67	0	50
29	1	1	100	100	100	100	0	0	0	33.33	19	1	0	0	0	none	1	100	100	100	83.33	0	0	0	16.67
30	2	1	100	83.33	100	100	16.67	50	83.33	100	20	1	15	2	1	BUCS	2	83.33	83.33	83.33	83.33	0	16.67	50	33.33
31	1	1	100	100	100	100	0	16.67	33.33	50	19	1	0	0	0	none	1	66.67	83.33	83.33	83.33	33.33	0	0	33.33
32	1	1	100	100	100	100	0	16.67	33.33	33.33	20	1	0	0	0	none	1	83.33	83.33	83.33	83.33	33.33	0	0	16.67
33	1	1	100	100	100	100	0	0	0	50	20	1	0	0	0	none	2	66.67	50	83.33	83.33	16.67	33.33	16.67	16.67
34	2	1	66.67	100	100	100	16.67	0	16.67	33.33	30	1	25	3	1	FA charter league	2	66.67	83.33	83.33	83.33	16.67	0	0	0
35	1	1	83.33	83.33	83.33	100	16.67	33.33	16.67	50	23	1	15	2	0	none	2	83.33	83.33	83.33	100	0	0	0	66.67
36	1	1	66.67	100	100	83.33	33.33	16.67	83.33	100	32	1	0	0	0	none	1	100	83.33	100	83.33	16.67	33.33	66.67	100
37	2	1	100	83.33	83.33	100	66.67	33.33	83.33	100	20	1	8	4	1	FA charter league	2	66.67	83.33	100	83.33	16.67	83.33	66.67	83.33
38	2	1	100	100	83.33	100	0	0	16.67	83.33	19	1	3	4	1	FA charter league	3	100	100	100	100	50	16.67	16.67	66.67
39	1	1	100	100	100	100	16.67	0	0	16.67	28	1	0	0	0	none	2	83.33	83.33	66.67	83.33	33.33	33.33	0	33.33
40	2	1	83.33	100	83.33	100	50	16.67	33.33	100	19	1	13	4	1	FA charter league	3	100	83.33	100	83.33	50	66.67	50	83.33
41	1	1	100	100	83.33	100	0	0	33.33	83.33	20	1	12	0	0	none	2	100	83.33	83.33	83.33	16.67	16.67	16.67	50
42	2	1	100	100	100	100	16.67	50	100	100	20	1	11	5	1	FA charter league	3	83.33	83.33	66.67	83.33	50	16.67	100	100
43	2	1	100	100	100	100	0	0	50	100	22	1	11	7	1	FA charter league	2	83.33	83.33	100	100	16.67	0	66.67	83.33
44	2	1	83.33	50	66.67	83.33	16.67	50	66.67	66.67	21	1	14	4	1	FA charter league	3	83.33	100	100	83.33	83.33	33.33	33.33	33.33
45	2	1	100	100	100	100	33.33	0	16.67	83.33	18	2	11	8	1	FA charter league	1	83.33	83.33	100	83.33	0	33.33	33.33	16.67
46	1	1	83.33	83.33	66.67	100	16.67	0	0	33.33	27	1	0	0	0	none	1	100	100	83.33	83.33	0	33.33	33.33	33.33
47	2	1	100	100	100	100	0	33.33	66.67	66.67	30	1	17	1	1	Not FA charter	2	83.33	83.33	100	83.33	66.67	66.67	100	83.33
