# Supplementary material for: Deceptive Body Movements Reverse Spatial Cueing in Soccer
Source: PLoS One. 2014 Aug 6;9(8):e104290. doi: 10.1371/journal.pone.0104290 (PMC4123942; doi:10.1371/journal.pone.0104290)
Supplement: Data S2 — Individual participants' data and results for Experiment 2. (XLSX) [file pone.0104290.s003.xlsx]

## Sheet: Sheet1
primeID	Sex	Age	Skill_level	How_Long	Hours_Training	Matches_Watched_per_Month	Competing level	Club checked	What_Hand	Other_sports_level	I_CDM4	I_CDM2	I_CD0	I_CDP2	I_CNM4	I_CNM2	I_CN0	I_CNP2
1	1	19	2	12	1	6	Not FA charter	1	1	3	-5.4	22.72	37.67	16.83	-9.34	-51.33	20.16	-0.67
2	1	30	2	25	1	6	FA charter	1	1	2	-31.6	15.57	1.2	-48	12.34	10.47	18.83	20.17
3	1	30	1	0	0	0	None	0	2	1	-5.8	-6.58	-25.17	7.33	-5.5	24.34	21.83	20.33
4	1	20	2	12	6	6	FA charter	1	1	2	-10.8	-35.43	-97	-46.5	16.5	-58.16	-82.16	28.5
5	1	19	1	0	0	1	None	0	1	2	6.8	5.86	8.5	-24	-57	49.16	37.17	99
6	1	21	1	0	0	6	None	0	1	3	2	18.28	20.84	-1.16	23.67	9	28	-7.83
7	1	20	1	0	0	4	None	0	1	1	24.2	43.28	-5	-21	31	23.83	16.34	-21.17
8	1	20	1	15	0	15	None	0	1	2	-33	-16.85	-9.33	-15.5	-62.67	58.66	14.34	-23
9	1	22	1	7	0	0	None	0	1	2	-33.8	-64.15	-28.34	-34	8.67	66	78.5	26.33
10	1	21	1	15	0	5	None	0	1	2	-28.2	-11.71	-9.84	13.34	-3.5	20.67	7.33	117.84
11	1	28	1	15	0	10	None	0	1	2	-15.6	-2.43	32.33	-26.17	15.67	-17.67	14.16	39.66
12	1	20	2	12	6	6	FA charter	1	1	1	-29	0.72	4	16.67	-16	49.84	12	-47
13	1	19	1	12	0	3	None	0	1	3	0.2	-20.43	-11.83	10.67	-20	13.33	107.33	33.33
14	1	25	1	0	0	0	None	0	1	1	-15.2	10.28	5.33	-17.34	11	48.17	8.67	-9.33
15	1	20	1	14	0	4	None	0	1	2	-46.8	-37.71	-39.83	29.67	18.66	-0.17	37.33	49.66
16	1	23	2	17	10	5	BUAC	1	1	2	25.4	22.86	-33.5	7.67	-66.5	7.67	23.67	-30.67
17	1	28	2	20	4	6	Not FA charter	1	1	2	50.8	2.86	10.67	52.83	-4.67	-66	-8.66	166.33
18	1	26	1	10	0	10	None	0	1	2	-10.6	-9.15	-24.17	-32	-21.33	12.33	-11.67	-13.17
19	1	25	1	3	0	12	None	0	1	1	58	45	-3	6	-115.34	-40.34	26	-12.33
20	1	21	1	0	0	0	None	0	1	3	-72.4	-80.28	-25.5	41.5	-0.16	6.84	56.5	19.67
21	1	20	1	0	0	4	None	0	1	1	-64.8	-44.15	-18.33	29.16	29.67	-42.83	15.67	24.17
22	1	27	2	16	15	10	BUAC	1	1	2	18	8.72	-20.17	13.5	32.16	42.67	-12	37
23	1	27	1	10	0	8	None	0	1	2	-28.4	15.72	-12.83	20.5	-4	28.67	-11.16	10
24	1	23	1	12	0	5	None	0	1	2	9.6	16.43	-10.34	20.17	46.5	0.16	-11.33	47.67
25	1	22	2	7	6	3	FA charter	1	1	2	-105	0.86	-24.84	1.5	-0.5	20.16	9.67	-19
26	1	20	1	7	0	8	None	0	1	2	-36.6	-21.85	-87.83	-1	16.83	41.67	8.83	7.67
27	1	20	1	2	0	4	None	0	1	1	-139.4	-1.86	9.33	37.66	-15	-59.34	34.67	17.34
28	1	20	2	15	10	12	BUAC	1	1	1	-35.6	-37.86	20.5	70.83	29.33	6	15.83	-8.17
29	1	24	2	4	7		BUAC	1	1	3	-85.3	-98.6	-92.6	-68.17	47.17	42.67	58.83	68.5
30	1	22	2	7	1	8	BUAC	1	1	1	-20.2	1.43	48.6	-15.17	-4.5	6.16	17.47	-42.17
31	1	30	2	23	4		FA charter	1	1	2	-26.55	-27.24	-49.2	-69.9	46.83	-68.5	72.6	47.83
32	1	19	2	3	2	1	BUAC	1	1	3	-6.4	-13.86	-11	-9.5	-21.67	25.33	56.83	156
33	1	20	2	8	6		FA charter	1	1	2	26.4	-11	-6.6	43.77	7	17.5	35.5	27.33
34	1	27	2	11	5	20	BUAC	1	1	3	-11.2	-23	34.4	6.5	20.66	-18.16	24.5	31.34
35	1	25	2	10	3	5	BUAC	1	1	3	-19.4	-20.71	20.25	6.07	7.5	55.84	-2.5	-8.84
36	1	21	2	12	2	15	BUAC	1	1	1	-53.4	-32.86	20	10.17	9	19	-8.34	-9.66
37	1	20	2	13	3	20	BUAC	1	1	2	-30.6	-12.85	-67.8	45.33	15	22.16	27.4	61.67
38	1	20	2	5	5	10	FA charter	1	1	1	5.6	32.72	-75.25	12.34	-4	84.53	20	98.67
